# Supplementary material for: Smartphone Distraction: Italian Validation of the Smartphone Distraction Scale (SDS)
Source: Int J Environ Res Public Health. 2023 Aug 2;20(15):6509. doi: 10.3390/ijerph20156509 (PMC10418316; doi:10.3390/ijerph20156509)
Supplement: Supplementary file 1 [file ijerph-20-06509-s001.zip]

Archive with 1 entries (1 files):
- ijerph-2428233-supplementary.pdf
